# Supplementary material for: Six Weeks of Boxing Training Lowers Blood Pressure and Improves Vascular Function in Young Men and Women with Elevated Blood Pressure or Stage 1 Hypertension
Source: Sports (Basel). 2026 Jan 1;14(1):5. doi: 10.3390/sports14010005 (PMC12846006; doi:10.3390/sports14010005)
Supplement: Supplementary file 1 [file sports-14-00005-s001.zip]

Archive with 1 entries (1 files):
- sports-3976344-supplementary.pdf
